# Supplementary material for: Design of bacteriophage T4-based artificial viral vectors for human genome remodeling
Source: Nat Commun. 2023 May 30;14:2928. doi: 10.1038/s41467-023-38364-1 (PMC10229621; doi:10.1038/s41467-023-38364-1)
Supplement: Supplementary file 6 — Source Data [file 41467_2023_38364_MOESM6_ESM.xlsx]

## Sheet: Fig 2
Fig 2d							Fig 2d
X		Y: Relative luminescence unit
1		3955.61	2968.92	3845.65
2		8176.02	6198.45	9748.37
3		9821430	8735080	10873900
4		229673000	156031000	301971000
5		198183000	155943000	226731000
6		93263500	90146900	97682100
7		256738000	235469000	274502000
8		243587000	190346000	294671000										DNA marker (from top): 25, 10, 8, 6, 5, 4, 3, 2.5, 2, 1.5, 1, 0.75, 0.5 kbp.
9		525807000	619367000	430025000
10		570569000	454610000	659325000
11		7357.63	6523.04	9542.37
Fig 2e
		Y: Relative luminescence unit						Y: Relative luminescence unit
X: MOI		AAV2(ITR-luci)						T4(ITR-luci)-AV
1000		1873190	2463900	1130870	2534080	691794		36937100	25843900	63784100	25341000	12775200
10000		5568270	31570500	8643710	3597030	1851720		119847000	235231000	89842700	145137000	210319000
100000		229420000	71420900	189357000	257179000	82311700		213501000	961257000	380496000	563107000	784351000
Fig 2g								Fig 2i					Fig 2i			Fig 2i
													Protein marker (from top): 245, 180, 135, 100, 75, 63, 48, 35 kDa
DNA marker (from top): 25, 10, 8, 6, 5, 4, 3, 2.5, 2, 1.5, 1, 0.75, 0.5 kbp.

## Sheet: Fig 3
Fig 3d
X		Y: Luminescence Fold				Y: Cell Viability
no display		1	0.9	1.1		97.3	101.5	93.2
Cas9-Soc		2.1	1.91	2.42		99.7	101.3	92.8
Cpf1-Soc		2	1.78	2.25		96.5	91.2	100.8
Cre-Soc		1.3	1.48	1.07		97.4	90.5	103.1
Cre-Hoc		0.98	1.1	0.89		97.9	101.2	94.5
Soc-TAT		3.4	3.5	3.3		94.7	100.2	89.5
GFP-Soc		0.99	1.1	0.9		97.8	103.4	95.1
b-gal-Soc		2.5	2.42	3.01		96	100.6	91.3
RGD-Hoc		3.9	5.2	3.6		94.5	89.3	100.8
RGD-Soc		1.5	1.45	1.63		96.4	100.5	94
Fig 3h						Fig 3h
X		Y:HIV VRCO1, ug/mL
Cell ctrl.		0	0	0
T4(HL)		0	0	0
T4(HL)-TAT		0.1103	0.16268	0.06975
T4(HL)-AV		1.60067	1.72593	1.48965
T4(HL)-TAT-AV		4.5631	4.9812	4.27413
Fig 3i
X		Y:Antibody production, ug/mL
VRCO1		2.7	3.55	3.17
CH58		2.25	2.57	1.86
						DNA marker (from top): 25, 10, 8, 6, 5, 4, 3, 2.5 kbp.

## Sheet: Fig 4
Fig 4d Top				Fig 4d Bottom								Fig 4f
												X		Y: AAVS1 indel, %
												AV1		14.57	10.41	10.43
												AV2		12.13	13.68	16.47
												AV3		34.31	30.64	25.93
												AV4		36.82	36.57	30.14
												Lipofect ctrl.		16.72	17.38	19.58
												Fig 4f
Protein marker (from top): 245, 180, 135, 100, 75, 63, 48, 35 kDa
																			DNA marker (from top): 3, 1.5, 1, 0.9, 0.8, 0.7, 0.6, 0.5, 0.4, 0.3, 0.2, 0.1 kbp.
				DNA marker (from top): 25, 10, 8, 6, 5, 4, 3, 2.5, 2, 1.5, 1, 0.75, 0.5, 0.25 kbp.
Fig 4g
X		Y:Indel,%
HBB		17.47	20.35	23.07
AAVS1		26.67	31.41	30.4
Fig 4i
								Fig 4j
														Protein marker (from top): 245, 180, 135, 100, 75, 63, 48, 35, 25, 20, 17,11 kDa
DNA marker (from top): 3, 1.5, 1, 0.9, 0.8, 0.7, 0.6, 0.5, 0.4, 0.3, 0.2, 0.1 kbp.
Fig 4k
X		Y:S-ecto from stable 293				Y:S-ecto control				Fig 4l and 4n
0.001		0.101	0.0959	0.0912		0.0988	0.0826	0.0979
0.01		0.3858	0.3798	0.4081		0.3793	0.3883	0.3531
0.1		0.9517	1.0125	0.9122		0.9121	0.9095	0.9561
1		1.1523	1.0597	1.1279		1.2119	1.1348	1.1139
Fig 4n
X		Y:AAVS1 indel,%
0:1		28.4	24.69	31.47
5:1		24.77	27.72	33.61
10:1		23.29	31.64	23.37
15:1		24.62	23.2	31.08
Fig 4o
X		Y:Relative luminescence unit
0:1		895351000	812149000	897093000	822710000	723504000
5:1		786612000	914092000	869227000	789863000	741250000				DNA marker (from top): 3, 1.5, 1, 0.9, 0.8, 0.7, 0.6, 0.5, 0.4, 0.3, 0.2, 0.1 kbp.
10:1		742439000	876279000	916087000	886457000	781209000
15:1		791492000	783541000	780972000	947056000	749520000

## Sheet: Fig 5
Fig 5b								Fig 5d						Fig 5d
DNA marker (from top): 25, 10, 8, 6, 5, 4, 3, 2.5, 2, 1.5, 1, 0.75, 0.5, 0.25 kbp.
Fig 5d							Fig 5e
X		Y: GFP protein suppression,%					X		Y: Protein suppression,%
48 h		96.28	81.48	77.24			GFP		99.76	95.45	89.79
72 h		99.38	90.26	98.36			GAPDH		91.72	83.72	73.56
Fig 5f and 5i
											Fig 5f
													Y: AAVS1 indel,%				Y: AAVS1 indel,%
											X		GFPsiRNA				NCsiRNA
											0:1		13.09	14.9	10.71		12.95	9.81	14.74
											1:1		11.42	13.59	14.3		14.31	10.84	11.75
											3:1		8.08	10.46	9.06		6.95	10.04	9.72
											Fig 5i
											X		Y: AAVS1 indel,%
											0:1		16.02	11.26	12.32
											4:1		7.11	9.24	9.75
											8:1		7.05	3.38	6.98
DNA marker (from top): 3, 1.5, 1, 0.9, 0.8, 0.7, 0.6, 0.5, 0.4, 0.3, 0.2, 0.1 kbp.
Fig 5g
DNA marker (from top): 25, 10, 8, 6, 5, 4, 3, 2.5, 2, 1.5, 1, 0.75, 0.5, 0.25 kbp.

## Sheet: Fig 6
Fig 6e-I					Fig 6e-II							Fig 6f
														Y: Relative luminescence unit					Y: Relative luminescence unit
X	Y: Absorbance at 280 nm, mAu											X: MOI		WT-T4(luci)-AV					9DE-T4(luci)-AV
ml	WT-head	9DE-head										1000		42624800	59431500	60902900	32913300		213438000	180985000	157317000	233089000
0	9.898	8.147										10000		132288000	111529000	97617300	115297000		741186000	618247000	514381000	682309000
0.05	10.108	8.222										100000		102466000	873375000	570492000	521404000		878379000	636618000	601472000	773099000
0.1	10.69	8.513
0.15	11.333	8.723
0.2	12.764	8.441													Fig 6i
0.25	11.72	7.846
0.3	10.906	7.772
0.35	11.175	7.627
0.4	10.93	7.739
0.45	10.496	7.606
0.5	10.45	7.628
0.55	10.025	7.582			Protein marker (from top): 245, 180, 135, 100, 75, 63, 48, 35, 25, 20, 17,11 kDa
0.6	10.025	7.664
0.65	9.967	7.671
0.7	9.893	7.588			Fig 6e-III
0.75	9.902	7.566
0.8	9.912	7.65
0.85	9.897	7.612
0.9	9.81	7.595
0.95	9.837	7.656
1	9.905	7.576
1.05	9.779	7.676
1.1	9.839	7.633													Protein marker (from top): 245, 180, 135, 100, 75, 63, 48 kDa
1.15	9.757	7.672
1.2	9.74	7.595
1.25	9.852	7.677
1.3	9.812	7.704
1.35	9.831	7.7
1.4	9.851	7.689
1.45	9.856	7.673
1.5	9.83	7.657			DNA marker (from top): 25, 10, 8, 6, 5, 4, 3, 2.5, 2, 1.5, 1, 0.75, 0.5, 0.25 kbp.
1.55	9.786	7.616
1.6	9.879	7.646
1.65	9.815	7.531
1.7	9.79	7.604
1.75	9.734	7.518
1.8	9.702	7.564
1.85	9.729	7.43
1.9	9.671	7.474
1.95	9.634	7.493
2	9.65	7.48
2.05	9.627	7.531
2.1	9.578	7.426
2.15	9.595	7.474
2.2	9.612	7.408
2.25	9.569	7.491
2.3	9.582	7.483
2.35	9.61	7.473
2.4	9.581	7.402
2.45	9.636	7.44
2.5	9.635	7.487
2.55	9.608	7.44
2.6	9.66	7.452
2.65	9.599	7.423
2.7	9.61	7.438
2.75	9.658	7.471
2.8	9.657	7.365
2.85	9.612	7.349
2.9	9.617	7.439
2.95	9.614	7.432
3	9.58	7.381
3.05	9.556	7.377
3.1	9.573	7.461
3.15	9.613	7.432
3.2	9.62	7.314
3.25	9.544	7.432
3.3	9.61	7.404
3.35	9.744	7.41
3.4	9.581	7.36
3.45	9.592	7.432
3.5	9.667	7.373
3.55	9.635	7.352
3.6	9.636	7.418
3.65	9.664	7.368
3.7	9.57	7.373
3.75	9.591	7.305
3.8	9.621	7.446
3.85	9.648	7.318
3.9	9.574	7.388
3.95	9.632	7.305
4	9.63	7.403
4.05	9.615	7.381
4.1	9.565	7.339
4.15	9.573	7.345
4.2	9.649	7.336
4.25	9.623	7.419
4.3	9.604	7.347
4.35	9.583	7.412
4.4	9.632	7.389
4.45	9.58	7.395
4.5	9.629	7.335
4.55	9.612	7.422
4.6	9.579	7.359
4.65	9.624	7.414
4.7	9.639	7.411
4.75	9.571	7.442
4.8	9.611	7.33
4.85	9.618	7.274
4.9	9.616	7.373
4.95	9.645	7.363
5	9.647	7.393
5.05	9.529	7.363
5.1	9.575	7.381
5.15	9.681	7.339
5.2	9.51	7.412
5.25	9.597	7.292
5.3	9.634	7.356
5.35	9.561	7.368
5.4	9.632	7.382
5.45	9.612	7.411
5.5	9.623	7.376
5.55	9.626	7.395
5.6	9.569	7.359
5.65	9.585	7.417
5.7	9.604	7.398
5.75	9.664	7.388
5.8	9.607	7.393
5.85	9.644	7.43
5.9	9.706	7.412
5.95	9.553	7.386
6	9.578	7.693
6.05	9.586	7.521
6.1	9.511	7.425
6.15	9.691	7.358
6.2	9.588	7.391
6.25	9.55	7.404
6.3	9.601	7.368
6.35	9.64	7.455
6.4	9.64	7.39
6.45	9.654	7.373
6.5	9.65	7.403
6.55	9.66	7.391
6.6	9.64	7.339
6.65	9.741	7.401
6.7	9.662	7.566
6.75	9.708	7.384
6.8	9.656	7.349
6.85	9.604	7.449
6.9	9.724	7.456
6.95	9.684	7.468
7	9.672	7.437
7.05	9.717	7.378
7.1	9.628	7.484
7.15	9.681	7.444
7.2	9.634	7.494
7.25	9.74	7.466
7.3	9.712	7.476
7.35	9.686	7.473
7.4	9.785	7.488
7.45	9.619	7.472
7.5	9.674	7.501
7.55	9.705	7.506
7.6	9.669	7.477
7.65	9.812	7.568
7.7	9.721	7.436
7.75	9.661	7.487
7.8	9.741	7.434
7.85	9.756	7.619
7.9	9.797	7.496
7.95	9.844	7.522
8	9.749	7.55
8.05	9.806	7.479
8.1	9.815	7.514
8.15	9.837	7.56
8.2	9.795	7.594
8.25	9.861	7.528
8.3	9.857	7.629
8.35	9.857	7.592
8.4	9.902	7.624
8.45	9.933	7.603
8.5	9.896	7.679
8.55	10.013	7.681
8.6	9.888	7.586
8.65	9.966	7.608
8.7	9.986	7.628
8.75	10.019	7.656
8.8	9.982	7.752
8.85	10.07	7.655
8.9	10.022	7.681
8.95	10.067	7.73
9	10.138	7.711
9.05	10.164	7.665
9.1	10.079	7.728
9.15	10.183	7.745
9.2	10.216	7.706
9.25	10.144	7.804
9.3	10.237	7.827
9.35	10.277	7.783
9.4	10.266	7.798
9.45	10.287	7.83
9.5	10.358	7.821
9.55	10.371	7.802
9.6	10.354	7.831
9.65	10.357	7.88
9.7	10.5	7.839
9.75	10.491	7.8
9.8	10.569	7.86
9.85	10.57	7.925
9.9	10.542	7.875
9.95	10.659	7.903
10	10.623	7.875
10.05	10.645	7.919
10.1	10.619	7.973
10.15	10.714	7.954
10.2	10.786	7.923
10.25	10.764	7.982
10.3	10.725	8.037
10.35	10.769	8.015
10.4	10.775	8.081
10.45	10.884	7.989
10.5	10.905	8.064
10.55	10.931	8.054
10.6	10.977	8.153
10.65	11.033	7.998
10.7	11.144	8.089
10.75	11.038	8.118
10.8	11.137	8.087
10.85	11.18	8.106
10.9	11.192	8.196
10.95	11.24	8.222
11	11.293	8.149
11.05	11.242	8.287
11.1	11.216	8.23
11.15	11.288	8.244
11.2	11.306	8.217
11.25	11.327	8.35
11.3	11.389	8.27
11.35	11.413	8.257
11.4	11.399	8.322
11.45	11.49	8.383
11.5	11.443	8.334
11.55	11.575	8.388
11.6	11.489	8.425
11.65	11.532	8.355
11.7	11.599	8.499
11.75	11.658	8.436
11.8	11.58	8.423
11.85	11.662	8.46
11.9	11.607	8.491
11.95	11.671	8.46
12	11.704	8.48
12.05	11.794	8.541
12.1	11.71	8.47
12.15	11.686	8.559
12.2	11.669	8.6
12.25	11.714	8.571
12.3	11.792	8.503
12.35	11.756	8.618
12.4	11.756	8.65
12.45	11.765	8.549
12.5	11.846	8.608
12.55	11.766	8.645
12.6	11.844	8.658
12.65	11.865	8.501
12.7	11.861	8.692
12.75	11.822	8.789
12.8	11.833	8.702
12.85	11.825	8.75
12.9	11.82	8.749
12.95	11.845	8.702
13	11.868	8.672
13.05	11.897	8.835
13.1	11.89	8.73
13.15	11.781	8.783
13.2	11.895	8.738
13.25	11.868	8.853
13.3	11.817	8.737
13.35	11.886	8.779
13.4	11.873	8.81
13.45	11.796	8.851
13.5	11.896	8.843
13.55	11.901	8.751
13.6	11.821	8.833
13.65	11.828	8.788
13.7	11.86	8.908
13.75	11.854	8.732
13.8	11.93	8.787
13.85	12.019	8.828
13.9	11.952	8.904
13.95	11.858	8.815
14	12.053	8.829
14.05	11.934	8.87
14.1	11.988	8.848
14.15	11.972	8.901
14.2	11.984	8.91
14.25	12.025	8.888
14.3	12.021	8.803
14.35	11.997	8.966
14.4	11.984	8.874
14.45	12.011	8.909
14.5	12.123	8.928
14.55	12.156	8.921
14.6	12.129	8.833
14.65	12.185	8.857
14.7	12.273	8.954
14.75	12.282	8.89
14.8	12.274	8.871
14.85	12.4	8.975
14.9	12.331	8.943
14.95	12.311	8.834
15	12.469	8.926
15.05	12.479	8.983
15.1	12.377	8.933
15.15	12.414	8.969
15.2	12.362	8.916
15.25	12.405	8.953
15.3	12.514	8.917
15.35	12.499	8.966
15.4	12.475	8.916
15.45	12.426	8.969
15.5	12.538	8.969
15.55	12.433	8.928
15.6	12.486	8.877
15.65	12.543	9.018
15.7	12.539	8.917
15.75	12.579	8.898
15.8	12.554	8.987
15.85	12.502	8.979
15.9	12.484	9
15.95	12.467	8.944
16	12.507	9.025
16.05	12.503	8.936
16.1	12.411	8.994
16.15	12.376	9.026
16.2	12.414	8.947
16.25	12.289	8.934
16.3	12.24	8.862
16.35	12.291	8.976
16.4	12.116	8.925
16.45	12.093	8.974
16.5	12.176	8.819
16.55	12.084	8.916
16.6	12.019	8.843
16.65	12.047	8.937
16.7	11.944	8.82
16.75	11.934	8.816
16.8	12.018	8.768
16.85	11.973	8.762
16.9	11.89	8.73
16.95	11.925	8.648
17	11.943	8.638
17.05	11.99	8.663
17.1	12.002	8.635
17.15	12.061	8.567
17.2	12.05	8.514
17.25	12.108	8.509
17.3	12.217	8.549
17.35	12.163	8.393
17.4	12.305	8.357
17.45	12.456	8.358
17.5	12.53	8.33
17.55	12.74	8.256
17.6	12.859	8.272
17.65	13.105	8.209
17.7	13.372	8.14
17.75	13.556	8.17
17.8	14.001	8.141
17.85	14.419	8.08
17.9	14.772	8.186
17.95	15.365	8.139
18	16.062	8.078
18.05	16.86	7.943
18.1	17.656	7.994
18.15	18.615	7.975
18.2	19.7	7.901
18.25	20.93	7.872
18.3	22.426	7.862
18.35	23.906	7.811
18.4	25.52	7.845
18.45	27.091	7.845
18.5	28.886	7.667
18.55	30.715	7.84
18.6	32.686	7.755
18.65	34.534	7.74
18.7	36.439	7.663
18.75	37.86	7.724
18.8	39.633	7.74
18.85	41.106	7.65
18.9	42.803	7.691
18.95	44.101	7.742
19	45.471	7.613
19.05	46.155	7.603
19.1	46.957	7.626
19.15	47.706	7.562
19.2	48.38	7.567
19.25	48.661	7.658
19.3	48.949	7.638
19.35	48.825	7.474
19.4	48.745	7.588
19.45	48.499	7.56
19.5	48.267	7.591
19.55	47.892	7.524
19.6	47.323	7.587
19.65	46.692	7.55
19.7	45.883	7.459
19.75	45.198	7.602
19.8	44.405	7.483
19.85	43.659	7.532
19.9	42.548	7.505
19.95	41.618	7.648
20	40.627	7.575
20.05	39.731	7.545
20.1	38.778	7.53
20.15	37.859	7.584
20.2	36.73	7.584
20.25	35.716	7.608
20.3	34.8	7.672
20.35	33.927	7.646
20.4	33.096	7.748
20.45	32.193	7.682
20.5	31.33	7.652
20.55	30.544	7.721
20.6	29.841	7.787
20.65	29.106	7.76
20.7	28.559	7.807
20.75	27.79	7.849
20.8	27.196	7.766
20.85	26.712	7.845
20.9	26.095	7.872
20.95	25.735	7.936
21	25.251	7.842
21.05	24.792	7.982
21.1	24.373	8.077
21.15	24.184	8.01
21.2	23.84	8.021
21.25	23.459	8.182
21.3	23.335	8.15
21.35	23.111	8.16
21.4	22.714	8.275
21.45	22.699	8.3
21.5	22.545	8.329
21.55	22.347	8.419
21.6	22.332	8.484
21.65	22.346	8.512
21.7	22.266	8.612
21.75	22.345	8.686
21.8	22.537	8.681
21.85	22.867	8.744
21.9	23.113	8.784
21.95	23.649	8.894
22	24.188	8.891
22.05	24.869	9.101
22.1	25.813	9.034
22.15	26.805	9.167
22.2	27.92	9.254
22.25	29.032	9.329
22.3	30.29	9.324
22.35	31.668	9.499
22.4	33.023	9.598
22.45	34.274	9.576
22.5	35.595	9.671
22.55	36.515	9.731
22.6	37.575	9.759
22.65	38.334	9.73
22.7	39.022	9.904
22.75	39.346	9.91
22.8	39.707	9.911
22.85	39.512	10.039
22.9	39.167	10.073
22.95	38.792	9.975
23	38.25	9.993
23.05	37.286	10.087
23.1	36.675	10.062
23.15	35.44	10.04
23.2	34.378	9.955
23.25	33.093	9.994
23.3	32.092	9.943
23.35	31.013	10.023
23.4	29.953	9.848
23.45	28.743	9.765
23.5	27.689	9.749
23.55	26.581	9.689
23.6	25.774	9.522
23.65	24.811	9.572
23.7	24.069	9.45
23.75	23.166	9.361
23.8	22.463	9.319
23.85	21.807	9.204
23.9	21.196	9.102
23.95	20.548	8.986
24	20.045	8.923
24.05	19.34	8.806
24.1	18.914	8.623
24.15	18.528	8.633
24.2	18.042	8.478
24.25	17.594	8.367
24.3	17.208	8.339
24.35	16.742	8.198
24.4	16.293	8.026
24.45	16.012	7.962
24.5	15.574	7.927
24.55	15.182	7.686
24.6	14.896	7.58
24.65	14.62	7.542
24.7	14.126	7.447
24.75	13.988	7.243
24.8	13.627	7.278
24.85	13.302	7.109
24.9	13.111	7.113
24.95	12.81	6.907
25	12.48	6.828
25.05	12.221	6.766
25.1	11.888	6.672
25.15	11.746	6.569
25.2	11.458	6.414
25.25	11.276	6.366
25.3	11.028	6.233
25.35	10.772	6.215
25.4	10.583	6.013
25.45	10.316	6.057
25.5	10.256	5.895
25.55	9.937	5.807
25.6	9.793	5.844
25.65	9.736	5.771
25.7	9.489	5.594
25.75	9.396	5.48
25.8	9.217	5.604
25.85	9.086	5.386
25.9	8.994	5.334
25.95	8.959	5.332
26	8.849	5.345
26.05	8.757	5.153
26.1	8.599	5.199
26.15	8.615	5.19
26.2	8.532	5.094
26.25	8.509	5.055
26.3	8.423	5.017
26.35	8.376	4.944
26.4	8.33	4.875
26.45	8.344	4.967
26.5	8.222	4.895
26.55	8.095	4.871
26.6	7.957	4.802
26.65	8.056	4.806
26.7	7.932	4.737
26.75	7.898	4.739
26.8	7.934	4.732
26.85	7.785	4.627
26.9	7.699	4.649
26.95	7.634	4.677
27	7.654	4.58
27.05	7.563	4.483
27.1	7.593	4.545
27.15	7.646	4.454
27.2	7.477	4.495
27.25	7.491	4.538
27.3	7.443	4.469
27.35	7.39	4.426
27.4	7.368	4.382
27.45	7.384	4.422
27.5	7.358	4.334
27.55	7.282	4.407
27.6	7.237	4.409
27.65	7.288	4.362
27.7	7.192	4.305
27.75	7.204	4.372
27.8	7.172	4.325
27.85	7.174	4.297
27.9	7.109	4.314
27.95	7.159	4.236
28	7.061	4.292
28.05	7.027	4.241
28.1	7.032	4.259
28.15	7.077	4.168
28.2	6.96	4.272
28.25	6.947	4.302
28.3	6.91	4.183
28.35	6.867	4.235
28.4	6.792	4.187
28.45	6.828	4.233
28.5	6.854	4.209
28.55	6.767	4.217
28.6	6.827	4.084
28.65	6.811	4.117
28.7	6.753	4.175
28.75	6.744	4.145
28.8	6.754	4.077
28.85	6.713	4.123
28.9	6.738	4.171
28.95	6.658	4.111
29	6.72	4.047
29.05	6.695	4.119
29.1	6.616	4.088
29.15	6.679	4.028
29.2	6.661	4.16
29.25	6.65	4.081
29.3	6.654	4.031
29.35	6.581	4.035
29.4	6.561	4.198
29.45	6.536	4.101
29.5	6.529	4.113
29.55	6.522	4.214
29.6	6.509	4.148
29.65	6.524	4.239
29.7	6.461	4.272
29.75	6.364	4.405
29.8	6.543	4.449
29.85	6.38	4.593
29.9	6.39	4.587
29.95	6.387	4.764
30	6.423	4.942
30.05	6.373	5.069
30.1	6.424	5.258
30.15	6.382	5.556
30.2	6.333	5.884
30.25	6.367	6.086
30.3	6.454	6.569
30.35	6.344	7.068
30.4	6.355	7.619
30.45	6.329	8.18
30.5	6.242	9.054
30.55	6.26	9.887
30.6	6.227	10.888
30.65	6.284	12.129
30.7	6.284	13.513
30.75	6.235	15.046
30.8	6.262	16.79
30.85	6.284	18.805
30.9	6.294	20.838
30.95	6.303	23.195
31	6.32	25.567
31.05	6.369	28.185
31.1	6.32	30.677
31.15	6.399	33.432
31.2	6.365	36.065
31.25	6.345	38.71
31.3	6.403	41.627
31.35	6.373	44.31
31.4	6.294	47.043
31.45	6.362	49.966
31.5	6.352	52.435
31.55	6.361	54.526
31.6	6.353	56.726
31.65	6.311	58.6
31.7	6.391	60.554
31.75	6.438	61.869
31.8	6.541	63.358
31.85	6.441	64.677
31.9	6.533	65.315
31.95	6.54	66.227
32	6.483	66.679
32.05	6.47	67.109
32.1	6.535	67.047
32.15	6.498	66.896
32.2	6.583	66.513
32.25	6.548	65.875
32.3	6.588	65.322
32.35	6.572	64.508
32.4	6.56	63.242
32.45	6.598	62.182
32.5	6.593	60.913
32.55	6.558	59.389
32.6	6.655	58.008
32.65	6.687	56.466
32.7	6.631	54.917
32.75	6.721	53.129
32.8	6.859	51.403
32.85	6.732	49.607
32.9	6.833	47.682
32.95	6.81	45.961
33	6.804	44.278
33.05	6.909	42.475
33.1	6.948	40.616
33.15	6.975	38.874
33.2	6.969	37.19
33.25	7.041	35.585
33.3	7.071	33.773
33.35	7.193	32.347
33.4	7.08	30.826
33.45	7.227	29.405
33.5	7.283	27.911
33.55	7.449	26.564
33.6	7.457	25.17
33.65	7.607	23.906
33.7	7.671	22.699
33.75	7.66	21.585
33.8	7.845	20.479
33.85	7.883	19.385
33.9	7.881	18.419
33.95	7.978	17.391
34	7.997	16.538
34.05	8.043	15.693
34.1	8.096	15.029
34.15	8.051	14.214
34.2	8.111	13.501
34.25	8.166	12.76
34.3	8.197	12.286
34.35	8.058	11.555
34.4	8.096	11.111
34.45	8.043	10.448
34.5	7.984	10.086
34.55	7.979	9.551
34.6	7.955	9.084
34.65	7.804	8.684
34.7	7.798	8.412
34.75	7.706	8.028
34.8	7.568	7.703
34.85	7.557	7.353
34.9	7.385	7.035
34.95	7.257	6.825
35	7.216	6.536
35.05	7.159	6.465
35.1	7.051	6.134
35.15	7.011	5.936
35.2	6.874	5.677
35.25	6.604	5.701
35.3	6.556	5.497
35.35	6.518	5.308
35.4	6.369	5.206
35.45	6.282	5.179
35.5	6.119	4.983
35.55	5.978	4.863
35.6	5.993	4.78
35.65	5.872	4.633
35.7	5.772	4.679
35.75	5.744	4.547
35.8	5.65	4.467
35.85	5.533	4.308
35.9	5.491	4.382
35.95	5.432	4.249
36	5.381	4.224
36.05	5.384	4.138
36.1	5.362	4.144
36.15	5.217	4.018
36.2	5.141	3.985
36.25	5.147	3.996
36.3	5.074	3.869
36.35	5.054	3.895
36.4	4.97	3.86
36.45	4.854	3.808
36.5	4.872	3.703
36.55	4.848	3.735
36.6	4.819	3.725
36.65	4.814	3.656
36.7	4.744	3.673
36.75	4.687	3.568
36.8	4.69	3.599
36.85	4.754	3.484
36.9	4.682	3.48
36.95	4.689	3.473
37	4.638	3.456
37.05	4.473	3.462
37.1	4.577	3.381
37.15	4.5	3.308
37.2	4.466	3.349
37.25	4.403	3.322
37.3	4.44	3.226
37.35	4.351	3.257
37.4	4.36	3.212
37.45	4.36	3.156
37.5	4.32	3.111
37.55	4.281	3.132
37.6	4.331	3.064
37.65	4.266	3
37.7	4.238	3.102
37.75	4.258	2.983
37.8	4.188	2.926
37.85	4.252	2.935
37.9	4.172	2.997
37.95	4.155	2.831
38	4.163	2.792
38.05	4.148	2.819
38.1	4.128	2.793
38.15	4.11	2.755
38.2	4.062	2.746
38.25	3.983	2.662
38.3	4.092	2.682
38.35	4.014	2.708
38.4	3.962	2.596
38.45	4.041	2.573
38.5	3.959	2.579
38.55	3.859	2.57
38.6	3.997	2.564
38.65	3.9	2.58
38.7	3.915	2.562
38.75	3.894	2.49
38.8	3.858	2.445
38.85	3.849	2.523
38.9	3.868	2.482
38.95	3.856	2.337
39	3.767	2.422
39.05	3.807	2.428
39.1	3.782	2.325
39.15	3.769	2.296
39.2	3.805	2.331
39.25	3.752	2.361
39.3	3.677	2.362
39.35	3.718	2.29
39.4	3.683	2.298
39.45	3.664	2.252
39.5	3.655	2.29
39.55	3.623	2.229
39.6	3.672	2.194
39.65	3.666	2.227
39.7	3.584	2.207
39.75	3.613	2.191
39.8	3.631	2.204
39.85	3.655	2.215
39.9	3.588	2.121
39.95	3.534	2.15
40	3.55	2.129
		2.054
		2.041
		2.103
		2.115
		2.036
		2.113
		2.026
		2.06
		2.076
		2.024
		2.037
		1.983
		2.053
		1.963
		1.935
		1.974
		1.979
		1.916
		1.974
		1.909
		1.87
		1.886
		1.863
		1.883
		1.838
		1.985
		1.795
		1.825
		1.793
		1.924
		1.773
		1.808
		1.801
		1.766
		1.826
		1.799
		1.821
		1.716
		1.838
		1.737
		1.769
		1.693
		1.776
		1.681
		1.747
		1.743
		1.635
		1.697
		1.701
		1.697
		1.615
		1.677
		1.657
		1.593
		1.581
		1.597
		1.59
		1.567
		1.569
		1.566
		1.553
		1.558
		1.565
		1.543
		1.552
		1.555
		1.575
		1.502
		1.51
		1.487
		1.486
		1.474
		1.446

## Sheet: Fig 7
Fig 7C-I						Fig 7C-II					Fig 7C-III
																			DNA marker (from top): 25, 10, 8, 6, 5, 4, 3, 2.5, 2, 1.5 kbp.
Protein marker (from top): 245, 180, 135, 100, 75, 63, 48, 35, 25, 20, 17,11 kDa
Fig 7C-IV
									Fig 7d
									X		Y:Luminescence fold
									-LN		1	1	1	1
									1000		3.3	3.8	2.9	2.8
									10000		2.6	2.7	2.5	2.6
									100000		1.6	1.8	1.4	1.6
									Fig 7e
											Y: AAVS1 indel,%
									X			T4(LacO-Cas9-gRNA)-AV				T4(LacO-Cas9-gRNA + LacI)-AV
									10000		2.39	2.22	1.99		4.16	4.63	4.71
									100000		11.74	11.16	13.1		14.99	12.61	12.9
		DNA marker (from top): 25, 10, 8, 6, 5, 4, 3, 2.5, 2, 1.5, 1, 0.75, 0.5, 0.25 kbp.
Fig 7f
Protein marker (from top): 245, 180, 135, 100, 75, 63, 48, 35, 25, 20, 17,11 kDa

## Sheet: Fig S1
Fig S1a										Fig S1b
Protein marker (from top): 245, 180, 135, 100, 75, 63, 48, 35, 25, 20, 17,11 kDa
Fig S1c								Fig S1c
DNA marker (from top): 25, 10, 8, 6, 5, 4, 3, 2.5, 2, 1.5, 1, 0.75, 0.5, 0.25 kbp.

## Sheet: Fig S2
Fig S2c
		Y: Intensity, a.u.
X:Lipid:T4	T4 + Lipid			Lipid only
		4.7	4	3.8		0	0	0
		9.9	13	11.6		0.1	0.3	0.1
		17.5	16.2	18.9		0.2	0.3	0.4
		25.7	29.3	30.1		0.5	0.7	0.8
		45.2	42.6	47.8		1.6	0.5	1.9
		51.5	48.7	47.3		2.9	2.4	3.1
Fig S2d
X:Complexation volume		Y: Relative luminescence unit
		99156200	102627000	116278000
		148256000	179422000	161357000
		244199000	302581000	239011000
		296751000	361438000	273471000
		331801000	256433000	273720000
		155376000	138186000	135752000
Fig S2e
X:Complexation time		Y: Relative luminescence unit
		221738000	227053000	276419000
		281385000	231514000	307825000
		251355000	306872000	234096000
		202537000	259172000	255762000
		212078000	258381000	204861000
		217019000	173762000	185227000
Fig S2f
X:T4 particle	Y: Relative luminescence unit				Y: Cell viability
	2321390	1788650	2206960		97.2	103.2	99.6
	22683600	27374700	21281500		92.2	101.2	100.5
	47816700	59747400	62305600		95.1	92.1	103.7
	97270500	123718000	96320200		97.6	103.5	95.9
	164152000	127438000	162583000		100.2	107.7	98.1
	159834000	154098000	205729000		105.8	104.2	93
	147266000	206579000	177348000		95.8	101.5	93.7
	335238000	210869000	289132000		95.6	97.1	101.4
	260705000	445171000	387459000		98.8	106.7	97.5
	452671000	537228000	726909000		93.7	105.5	97.7
	563834000	406172000	331788000		99.3	100.2	106.6
	324291000	204378000	281369000		93.5	104.8	95.6
Fig S2G
X:LPF2K	Y: Relative luminescence unit				Y: Cell viability
	18422700	23457800	20899500		94	99.7	106
	19762800	21415200	24881900		96.9	109.1	96.9
	65949400	64362200	52258400		94.9	96.6	102.5
	175524000	203089000	244385000		97.6	100.5	110.9
	608759000	672531000	433617000		91.6	97.8	101.5
	624892000	891752000	684093000		94.8	96.7	102.5
	632812000	921348000	786573000		108.3	101.4	96.3
	592294000	863901000	782624000		97.7	101.3	86
	491530000	494715000	706223000		84.9	89.1	92.9
	698491000	452367000	587209000		79	78.3	64.8

## Sheet: Fig S3
Fig S3a					Fig S3b					Fig S3c
Protein marker (from top): 245, 180, 135, 100, 75, 63, 48, 35, 25 kDa

## Sheet: Fig S4
Fig S4a and S4b										Fig S4a and S4b
										Protein marker (from top): 245, 180, 135, 100, 75, 63, 48, 35, 25 kDa
Fig S4c
									Fig S4d
DNA marker (from top): 3, 1.5, 1, 0.9, 0.8, 0.7, 0.6, 0.5, 0.4, 0.3, 0.2, 0.1 kbp.
Fig S4f
										Fig S4f
										X:Cas9-Soc copies per T4		Y: AAVS1 indel,%
										50		2.57	2.89	2.94
										100		10.05	8.99	8.26
										200		13.1	15.08	12.91
										Fig S4g
										X: gRNA ratio		Y: Relative Cas9-Soc display,%
										0:1		102.1	101.3	96.6
										0.5:1		100.7	105	82.4
										1:1		102.7	93.7	109.6
										2:1		102.5	82.6	94
										3:1		91.7	97.6	101.7
										4:1		93.8	115.8	105.4
										Fig S4h
										X: gRNA ratio		Y: Luminescence fold
										no Cas9		1	0.93	1.08
										0:1		1.94	2.13	2.23
										0.5:1		2.26	2.62	2.02
DNA marker (from top): 3, 1.5, 1, 0.9, 0.8, 0.7, 0.6, 0.5, 0.4, 0.3, 0.2, 0.1 kbp.										1:1		2.06	2.37	1.99
										2:1		2.23	2.26	2.05
										3:1		2.42	1.83	2.35
										4:1		1.86	2.25	1.89
Fig S4i								Fig S4j
DNA marker (from top): 3, 1.5, 1, 0.9, 0.8, 0.7, 0.6, 0.5, 0.4, 0.3, 0.2, 0.1 kbp.
Fig S4i
X		Y: AAVS1 indel,%
20000		5.84	5.26	5.7
40000		16.91	18.62	16.07
80000		32.24	31.41	27.55

[truncated: 3 more sheets: Fig S5, Fig S6, Fig S7]
